# Supplementary material for: Spotlight on New Hallmarks of Drug-Resistance towards Personalized Care for Epithelial Ovarian Cancer
Source: Cells. 2024 Mar 31;13(7):611. doi: 10.3390/cells13070611 (PMC11011744; doi:10.3390/cells13070611)
Supplement: Supplementary file 1 [file cells-13-00611-s001.zip]

Archive with 4 entries (4 files):
- 28.03.24_Suppl_data_file1.pdf
- 28.03.24_Suppl_data_file2.pdf
- 28.03.24_Suppl_data_file3.pdf
- 28.03.24_Suppl_data_file4.pdf
